# Supplementary material for: Peroxisomal Degradation Correlates with the Progression of Kidney Injury in a UUO Mouse Model
Source: Biology (Basel). 2026 Jun 25;15(13):996. doi: 10.3390/biology15130996 (PMC13360078; doi:10.3390/biology15130996)
Supplement: Supplementary file 1 [file biology-15-00996-s001.zip]

Archive with 2 entries (2 files):
- biology-4363317-Figure S1.pdf
- biology-4363317-supplementary.pdf
